# Supplementary material for: Moonlighting in Mitosis: Analysis of the Mitotic Functions of Transcription and Splicing Factors
Source: Cells. 2020 Jun 26;9(6):1554. doi: 10.3390/cells9061554 (PMC7348712; doi:10.3390/cells9061554)
Supplement: Supplementary file 1 [file cells-09-01554-s001.zip]

Archive with 2 entries (2 files):
- sup/Table S1 Somma final .xlsx
- sup/Table S2 Somma final .xlsx
