# Supplementary material for: Moonlighting in Mitosis: Analysis of the Mitotic Functions of Transcription and Splicing Factors
Source: Cells. 2020 Jun 26;9(6):1554. doi: 10.3390/cells9061554 (PMC7348712; doi:10.3390/cells9061554)
Supplement: Supplementary file 1 [file cells-09-01554-s001.zip › sup/Table S1 Somma final .xlsx]

## Sheet: Foglio1
Table S1. Transcription factors with mitotic functions identified in large-scale RNAi screens carried out in human (h) and Drosophila (Dm) tissue culture cells The mitotic functions of the factors in bold characters have been analyzed in detail; see text and Table 1. See text for full references. * includes the HUGO names of the human orthologs of the Drosophila (Dm) genes.
Gene name	HUGO name*	RNAi Phenotype	Reference
hbn/CG33152 (Dm)	ARX	binucleated cells; weak phenotype	Eggert et al., 2004
ATOH8 (h)	ATOH8	mitotic delay/arrest; defective chromosome alignment at metaphase; multilobed nuclei	Neummann et al., 2010
lola/CG12052(Dm)	BTBD18/ZBTB20	binucleated cells; weak phenotype	Eggert et al., 2004
CG6118 (Dm)	BTBD18/ZBTB39	diminshed γ-tubulin at centrosomes; weak phenotype	Goshima et al., 2007
CBFA2T2 (h)	CBFA2T2	mitotic delay/arrest; defective chromosome alignment at metaphase; multilobed nuclei	Neummann et al., 2010
E2F2 (h)	E2F2	mitotic delay/arrest; defective chromosome alignment at metaphase; binucleated cells; multilobed nuclei	Neummann et al., 2010
E2f/CG1071 (Dm)	E2F5	binucleated cells; weak phenotype	Eggert et al., 2004
ELK1 (h)	ELK1	mitotic delay/arrest; defective chromosome alignment at metaphase	Neummann et al., 2010
EYA4 (h)	EYA4	mitotic delay/arrest; defective chromosome alignment at metaphase	Neummann et al., 2010
FOSL2 (h)	FOSL2	mitotic delay/arrest; defective chromosome alignment at metaphase; binucleated cells	Neummann et al., 2010
GRHL3 (h)	GRHL3	mitotic delay/arrest; defective chromosome alignment at metaphase; multilobed nuclei	Neummann et al., 2010
GTF2I (h)	GTF2I	mitotic delay/arrest; defective chromosome alignment at metaphase; binucleated cells	Neummann et al., 2010
dgt1/CG18041 (Dm)	KANSL2	diminished γ-tubulin at centrosomes; long spindles	Goshima et al., 2007
Rcd1/CG8233 (Dm)	KANSL3	defective centriole duplication	Dobbelaere et al., 2008
Rcd1/CG8233 (Dm)	KANSL3	defective chromosome alignment and segregation; long spindles	Somma et al., 2008
maf-S/CG9954 (Dm)	MAFK	binucleated cells; weak phenotype	Eggert et al., 2004
Rcd5/CG1135 (Dm)	MCRS1	defective centriole duplication and PCM recruitment	Dobbelaere et al., 2008
Rcd5/CG1135 (Dm)	MCRS1	diminished γ-tubulin at centrosomes and spindles; long spindles	Goshima et al., 2007
Trap170/CG12031 (Dm)	MED14	binucleated cells; weak phenotype	Eggert et al., 2004
MNT (h)	MNT	mitotic delay/arrest; defective chromosome alignment at metaphase; multilobed nuclei	Neummann et al., 2010
Myb/CG9045 (Dm)	MYBL1	monastral bipolar spindles; long spindles	Goshima et al., 2007
Myb/CG9045 (Dm)	MYBL1	PCM reduction and defective centriole duplication; disorganized spindles	Dobbelaere et al., 2008
Myb/CG9045 (Dm)	MYBL1	abnormal chromosome condensation; no sister chromatid separation with scattered chromosomes	Somma et al., 2008
dm/CG10798 (Dm)	MYC	binucleated cells; weak phenotype	Eggert et al., 2004
BTBD14A (h)	NACC2	mitotic delay/arrest; defective chromosome alignment at metaphase; binucleated cells	Neummann et al., 2010
Smr/CG4013 (Dm)	NCOR1/NCOR2	binucleated cells; weak phenotype	Eggert et al., 2004
NKAP (h)	NKAP	mitotic delay/arrest; defective chromosome alignment at metaphase; binucleated cells; multilobed nuclei	Neummann et al., 2010
MBD-R2/CG10042 (Dm)	PHF20L1/PHF20	defective chromosome alignment and segregation; long ana-telophase spindles	Somma et al., 2008
RpII215/CG1554 (Dm)	POLR2A	binucleated cells	Eggert et al., 2004
Rpb5/CG11979 (Dm)	POLR2E	binucleated cells; weak phenotype	Eggert et al., 2004
POU2F2 (h)	POU2F2	mitotic delay/arrest; defective chromosome alignment at metaphase	Neummann et al., 2010
mor/CG18740 (Dm)	SMARCC2/SMARCC1	binucleated cells; weak phenotype	Eggert et al., 2004
SP2 (h)	SP2	mitotic delay/arrest; defective chromosome alignment at metaphase; binucleated cells; multilobed nuclei	Neummann et al., 2010
Spt5/CG7626 (Dm)	SUPT5H	defective chromosome alignment at metaphase; long spindles	Goshima et al., 2007
TAF7L (h)	TAF7L	mitotic delay/arrest; defective chromosome alignment at metaphase; binucleated cells; multilobed nuclei	Neummann et al., 2010
TCEAL2 (h)	TCEAL2	mitotic delay/arrest; defective chromosome alignment at metaphase; multilobed nuclei	Neummann et al., 2010
Dp/CG4654 (Dm)	TFDP1/TFDP2	binucleated cells; weak phenotype	Eggert et al., 2004
Dp/CG4654 (Dm)	TFDP1/TFDP2	long spindles	Goshima et al., 2007
WDR61 (h)	WDR61	mitotic delay/arrest; defective chromosome alignment at metaphase	Neummann et al., 2010
YEATS4 (h)	YEATS4	mitotic delay/arrest; defective chromosome alignment at metaphase; multilobed nuclei	Neummann et al., 2010
Dref/CG5838 (Dm)	ZBED1	defective chromosome alignment at metaphaset; long spindles	Goshima et al., 2007
ZDHHC5 (h)	ZDHHC5	mitotic arrest	Kittler et al., 2004
ZFP3 (h)	ZFP3	mitotic delay/arrest; defective chromosome alignment at metaphase; binucleated cells	Neummann et al., 2010
ZNF641 (h)	ZNF641	mitotic delay/arrest; defective chromosome alignment at metaphase; multilobed nuclei	Neummann et al., 2010
ZNF85 (h)	ZNF85	mitotic delay/arrest; defective chromosome alignment at metaphase; multilobed nuclei	Neummann et al., 2010
