# Supplementary material for: Moonlighting in Mitosis: Analysis of the Mitotic Functions of Transcription and Splicing Factors
Source: Cells. 2020 Jun 26;9(6):1554. doi: 10.3390/cells9061554 (PMC7348712; doi:10.3390/cells9061554)
Supplement: Supplementary file 1 [file cells-09-01554-s001.zip › sup/Table S2 Somma final .xlsx]

## Sheet: Foglio1
Table S2. Splicing factors with mitotic functions identified in large-scale RNAi screens carried out in human (h) and Drosophila (Dm) tissue culture cells The mitotic functions of the factors in bold characters have been analyzed in detail; see text and Table 2. See text for full references. * includes the HUGO names of the human orthologs of the Drosophila (Dm) genes.
Gene name	HUGO name*	RNAi Phenotype	Reference
BCAS2 (h)	BCAS2	mitotic delay/arrest; defective chromosome alignment at metaphase	Neummann et al., 2010
BUD31 (h)	BUD31	mitotic delay/arrest; defective chromosome alignment at metaphase	Neummann et al., 2010
CDC40 (h)	CDC40	mitotic delay/arrest; defective chromosome alignment at metaphase	Neummann et al., 2010
CG6015 (Dm)	CDC40	binucleated cells; weak phenotype	Eggert et al., 2004
CG6015 (Dm)	CDC40	defective chromosome alignment and segregation; long ana-telophase spindles	Somma et al., 2008
CDC5L (h)	CDC5L	mitotic delay; defective chromosome alignment at metaphase; binucleated cells	Neummann et al., 2010
crn/CG3193 (Dm)	CRNKL1	binucleated cells	Eggert et al., 2004
CTNNBL1 (h)	CTNNBL1	mitotic delay/arrest; defective chromosome alignment at metaphase; multilobed nuclei	Neummann et al., 2010
cwc15/CG12135 (Dm)	CWC15	defective chromosome alignment at metaphase; long spindles with reduced MT density	Goshima et al., 2007
CWC25/CG2843 (Dm)	CWC25	defective chromosome alignment at metaphase; long spindles with reduced MT density	Goshima et al., 2007
Hrb27C/CG10377 (Dm)	DAZAP1	binucleated cells; weak phenotype	Eggert et al., 2004
DDX24 (h)	DDX24	mitotic delay/arrest; defective chromosome alignment at metaphase; multilobed nuclei	Neummann et al., 2010
DDX41 (h)	DDX41	mitotic delay	Neummann et al., 2010
DDX5 (h)	DDX5	mitotic arrest; abnormal spindles	Kittler et al., 2004
DHX8 (h)	DHX8	mitotic arrest; abnormal spindles; defective cytokinesis	Kittler et al., 2004
pea/CG8241 (Dm)	DHX8	defective chromosome alignment and segregation; long ana-telophase spindles	Somma et al., 2008
EFTUD2 (h)	EFTUD2	mitotic delay/arrest; defective chromosome alignment at metaphase; multilobed nuclei	Neummann et al., 2010
IK (h)	IK	mitotic delay/arrest; defective chromosome alignment at metaphase	Neummann et al., 2010
CG10418 (Dm)	LSM2	defective chromosome alignment and segregation; long ana-telophase spindles	Somma et al., 2008
LSM6 (h)	LSM6	mitotic arrest; abnormal spindles	Kittler et al., 2004
MFAP1 (h)	MFAP1	mitotic delay/arrest; defective chromosome alignment at metaphase	Neummann et al., 2010
sbr/CG1664 (Dm)	NXF1	binucleate cells; weak phenotype	Eggert et al., 2004
PLRG1 (h)	PLRG1	mitotic delay/arrest; defective chromosome alignment at metaphase; multilobed nuclei	Neummann et al., 2010
PRPF19 (h)	PRPF19	mitotic delay/arrest; defective chromosome alignment at metaphase; multilobed nuclei	Neummann et al., 2010
Prp31/CG6876 (Dm)	PRPF31	defective sister chromatid separation and chromosome alignment; long ana-telophase spindles	Somma et al., 2008
PRPF6 (h)	PRPF6	mitotic delay/arrest; defective chromosome alignment at metaphase; multilobed nuclei	Neummann et al., 2010
PRPF8 (h)	PRPF8	mitotic delay/arrest; defective chromosome alignment at metaphase	Neummann et al., 2010
RBM10 (h)	RBM10	mitotic delay/arrest; defective chromosome alignment at metaphase; binucleated cells; multilobed nuclei	Neummann et al., 2010
SART1 (h)	SART1	mitotic delay/arrest; defective chromosome alignment at metaphase; multilobed nuclei	Neummann et al., 2010
SART1 (h)	SART1	mitotic arrest; abnormal spindles	Kittler et al., 2004
SART3 (h)	SART3	mitotic delay/arrest; defective chromosome alignment at metaphase; multilobed nuclei	Neummann et al., 2010
CG4266 (Dm)	SCAF4/SCAF8	defective chromosome alignment and segregation	Somma et al., 2008
SF3A1 (h)	SF3A1	mitotic delay/arrest; defective chromosome alignment at metaphase; binucleated cells	Neummann et al., 2010
Sf3a1/CG16941 (Dm)	SF3A1	binucleated cells; weak phenotype	Eggert et al., 2004
Sf3a1/CG16941 (Dm)	SF3A1	defective chromosome alignment at metaphase; long spindles with reduced MT density	Goshima et al., 2007
Sf3a1/CG16941 (Dm)	SF3A1	defective chromosome alignment and segregation; long spindles	Somma et al., 2008
Sf3a2/CG10754 (Dm)	SF3A2	defective chromosome alignment at metaphase; long spindles with reduced MT density	Goshima et al., 2007
Sf3a2/CG10754 (Dm)	SF3A2	defective chromosome alignment and segregation; long ana-telophase spindles	Somma et al., 2008
noi/CG2925 (Dm)	SF3A3	binucleated cells; weak phenotype	Eggert et al., 2004
noi/CG2925 (Dm)	SF3A3	defective chromosome alignment at metaphase; long spindles with reduced MT density	Goshima et al., 2007
SF3B1 (h)	SF3B1	mitotic delay/arrest; defective chromosome alignment at metaphase; binucleated cells; multilobed nuclei	Neummann et al., 2010
Sf3b1/CG2807 (Dm)	SF3B1	binucleated cells; weak phenotype	Eggert et al., 2004
Sf3b2/CG3605 (Dm)	SF3B2	defective chromosome alignment and segregation; long ana-telophase spindles	Somma et al., 2008
Sf3b3/CG13900 (Dm)	SF3B3	defective chromosome alignment at metaphase; long spindles with reduced MT density	Goshima et al., 2007
Spx/CG3780 (Dm)	SF3B4	binucleated cells; weak phenotype	Eggert et al., 2004
Spx/CG3780 (Dm)	SF3B4	defective chromosome alignment at metaphase; long spindles with reduced MT density	Goshima et al., 2007
Sf3b5/CG11985 (Dm)	SF3B5	defective chromosome alignment at metaphase; long spindles with reduced MT density	Goshima et al., 2007
Sf3b6/CG13298 (Dm)	SF3B6	defective chromosome alignment at metaphase; long spindles with reduced MT density	Goshima et al., 2007
Sf3b6/CG13298 (Dm)	SF3B6	defective chromosome alignment and segregation; long ana-telophase spindles	Somma et al., 2008
SLU7 (h)	SLU7	mitotic delay/arrest; defective chromosome alignment at metaphase; multilobed nuclei	Neummann et al., 2010
SLU7/CG1420 (Dm)	SLU7	defective chromosome alignment and segregation; long spindles	Somma et al., 2008
SLU7/CG1420 (Dm)	SLU7	binucleated cells; weak phenotype	Eggert et al., 2004
SLU7/CG1420 (Dm)	SLU7	defective chromosome alignment at metaphase; long spindles with reduced MT density	Goshima et al., 2007
SMU-1 (h)	SMU1	mitotic delay/arrest; defective chromosome alignment at metaphase	Neummann et al., 2010
ASCC3L1 (h)	SNRNP200	mitotic delay/arrest; defective chromosome alignment at metaphase; multilobed nuclei	Neummann et al., 2010
l(3)72Ab/CG5931 (Dm)	SNRNP200	defective chromosome alignment and segregation; long ana-telophase spindles	Somma et al., 2008
snRNP70K/CG8749 (Dm)	SNRNP70	defective chromosome alignment at metaphase; long spindles with reduced MT density	Goshima et al., 2007
SNRPA1 (h)	SNRPA1	mitotic arrest; abnormal spindles; defective cytokinesis	Kittler et al., 2004
U2A/CG1406 (Dm)	SNRPA1	metaphase arrest; long spindles	Somma et al., 2008
U2A/CG1406 (Dm)	SNRPA1	defective chromosome alignment at metaphase; long spindles with reduced MT density	Goshima et al., 2007
SmB/CG5352 (Dm)	SNRPB	defective chromosome alignment at metaphase; long spindles with reduced MT density	Goshima et al., 2007
SNRPB (h)	SNRPB	mitotic arrest; abnormal spindles; defective cytokinesis	Kittler et al., 2004
snRNP-U1/CG5454 (Dm)	SNRPC	defective chromosome alignment at metaphase; long spindles with reduced MT density	Goshima et al., 2007
snRNP69D/CG10753 (Dm)	SNRPD1	binucleated cells; weak phenotype	Eggert et al., 2004
snRNP2/CG1249 (Dm)	SNRPD2	defective chromosome alignment at metaphase; long spindles with reduced MT density	Goshima et al., 2007
SmD3/CG8427 (Dm)	SNRPD3	defective chromosome alignment at metaphase; long spindles with reduced MT density	Goshima et al., 2007
SmD3/CG8427 (Dm)	SNRPD3	defective chromosome alignment and segregation; long ana-telophase spindles	Somma et al., 2008
SmE/CG18591 (Dm)	SNRPE	binucleated cells; weak phenotype	Eggert et al., 2004
SmE/CG18591 (Dm)	SNRPE	defective chromosome alignment and segregation; long ana-telophase spindles	Somma et al., 2008
DebB/CG16792 (Dm)	SNRPF	defective chromosome alignment at metaphase; long spindles with reduced MT density	Goshima et al., 2007
SNRPF (h)	SNRPF	mitotic delay/arrest; defective chromosome alignment at metaphase; multilobed nuclei	Neummann et al., 2010
SmG/CG9742 (Dm)	SNRPG	defective chromosome alignment at metaphase; long spindles with reduced MT desity	Goshima et al., 2007
SNRPG (h)	SNRPG	mitotic delay/arrest; defective chromosome alignment at metaphase; multilobed nuclei	Neummann et al., 2010
hoip/CG3949 (Dm)	SNU13	binucleated cells; weak phenotype	Eggert et al., 2004
NHP2L1 (h)	SNU13	mitotic delay/arrest; defective chromosome alignment at metaphase	Neummann et al., 2010
SNW1 (h)	SNW1	Mitotic arres; abnormal spindles; defective cytokinesis	Kittler et al., 2004
SNW1 (h)	SNW1	mitotic delay/arrest; defective chromosome alignment at metaphase; multilobed nuclei; micronuclei	Neummann et al., 2010
SON (h)	SON	mitotic delay/arrest; defective chromosome alignment at metaphase; multilobed nuclei	Neummann et al., 2010
SFRS1 (h)	SRSF1	mitotic delay/arrest; defective chromosome alignment at metaphase; multilobed nuclei	Neummann et al., 2010
Dim1/CG3058 (Dm)	TXNL4A	defective chromosome alignment and segregation	Somma et al., 2008
Dim1/CG3058 (Dm)	TXNL4A	defective chromosome alignment at metaphase; long spindles with reduced MT density	Goshima et al., 2007
U2AF1 (h)	U2AF1	mitotic delay/arrest; defective chromosome alignment at metaphase; multilobed nuclei	Neummann et al., 2010
U2af38/CG3582 (Dm)	U2AF1	defective chromosome alignment at metaphase; long spindles with reduced MT desity	Goshima et al., 2007
U2AF2 (h)	U2AF2	mitotic delay/arrest; defective chromosome alignment at metaphase; binucleated cells	Neummann et al., 2010
U2af50/CG9998 (Dm)	U2AF2	defective chromosome alignment at metaphase; long spindles with reduced MT desity	Goshima et al., 2007
U2af50/CG9998 (Dm)	U2AF2	defective chromosome alignment and segregation; long ana-telophase spindles	Somma et al., 2008
XAB2 (h)	XAB2	mitotic delay/arrest; defective chromosome alignment at metaphase	Neummann et al., 2010
